# Supplementary material for: A vagal reflex evoked by airway closure
Source: Nature. 2024 Mar 6;627(8005):830–8. doi: 10.1038/s41586-024-07144-2 (PMC10972749; doi:10.1038/s41586-024-07144-2)
Supplement: Supplementary file 5 — Source Data Fig. 1 [file 41586_2024_7144_MOESM5_ESM.xlsx]

## Sheet: Sheet1
Figure 1
Panel c
	Mechanical							Chemical
	(-)	Compression	Suction	Microbeads (2 micron)	Microbeads (0.2 micron)	Inflation		PBS	Methacholine	Hypoxia (12% O2)	Citric Acid	KCl	Hypercapnia (5% CO2)	Hyperoxia (100% O2)
	0.033	4	9	0	0	0		0	0.333333	1	0.25	0	0	0
	0.066	4.5	9	0	0	0		0	1	0	0.5	0	0	0
	0	2.4	3	0	0	0		0	0	1	0	0	0	0
	0.12	8.4	0			1.5		0.25	1.33333	1	0		0	0
	0.25	6	9			0		0	0.33	1.33333	0.33			0
	0.136	6	6			0		0	0.66	0.3333	0.33
	0	6	3					0	1	1	0.33
		4	3					0	1	0.6666
		4.5	3						0.333
		4.5	9
		6	6
		7.2	6
			3
Panel d
	Hypoxia					Thoracic Compression
	No Cut	Cut 1+2	Cut 3	Cut 4		No cut	Cut 1	Cut 2	Cut 3	Cut 4
	0.6	1	0	1		6	4.5	6	6	0
	1.4	1.2	0	0.2		6	6	3	0	0
	1.2	1.2	0	1		6	6	6	4.5	0
	1.2	1.2	0			6	6	6	6	0
	0.2	0.2
