# Supplementary material for: A vagal reflex evoked by airway closure
Source: Nature. 2024 Mar 6;627(8005):830–8. doi: 10.1038/s41586-024-07144-2 (PMC10972749; doi:10.1038/s41586-024-07144-2)
Supplement: Supplementary file 7 — Source Data Fig. 3 [file 41586_2024_7144_MOESM7_ESM.xlsx]

## Sheet: Sheet1
Figure 3
Panel b
	CONTROL								VGLUT2								P2RY1								PVALB								CRHR2								NPY2R								GPR65
	0	0	0	0					6	12	6	1.98	0	3.96	12		6	13.98	13.98	6	3.96				6	15.96	6	9.96	6				0	0	0						0	0	0						0
Panel f
		Control										Vagal Pvalb Ablate
	Spontaneous	0	0.013333	0	0.0133333	0.0133333	0.1818	0.105	0.3378	0.133		0	0.0133333	0.0266667	0.187	0.185	0.191
	Compress	9	7.2	7.2	3	3.6	3	0	4.5	4.5		3	0	1.2	1.5	0	1.5
	Low Suct	6	9	6	3	0	9	6	3	6		0	0	0	0	0	0
	High Suct	6	6	12	3	9	9	6	9	6		3	0	0	3	3	0
Panel g
		Control										Vagal Pvalb Ablate
	Baseline	0.367	0.367	0.43	0.267	0.467	0.333333	0.566667	0.366667			0.5	0.567	0.333	0.433333	0.5	0.5
	Hypoxia	0.714286	1.85714	0.857143	1.28571	1.28571	0.5	0.5	0.2			1.14286	1.14286	1.28571	0.4	0.4	0.8
	Hypercapnia	0.571429	0.571429	0.285714	0.571429	0.857143	0.4	0.2	0.4			0.571429	0.428571	0.571429	0.4	0.5	0.5
[truncated: 9 more columns]
