# Supplementary material for: A vagal reflex evoked by airway closure
Source: Nature. 2024 Mar 6;627(8005):830–8. doi: 10.1038/s41586-024-07144-2 (PMC10972749; doi:10.1038/s41586-024-07144-2)
Supplement: Supplementary file 8 — Source Data Fig. 4 [file 41586_2024_7144_MOESM8_ESM.xlsx]

## Sheet: Sheet1
Figure 4
Panel d
		Pre-CNO								Post-CNO
	Control	0.4	0.4	0.35	0.35	0.35	0.5	0.5	0.3	0.454545	0.363636	0.272727	0.30303	0.424242	0.484848	0.363636	0.787879
	NEB-Gq-DREADD	0.4	0.4	0.35	0.45	0.6	0.35			1.87879	1.36364	1.84848	1.75758	2.60606	2.30303
Panel e
		Control								NEB-Gq-DREADD
	Pre-CNO	0.132219	0.133867	0.14195	0.218968	0.168584	0.184625	0.160603	0.134855	0.129091	0.163165	0.13014	0.159907	0.169518	0.26125
	Post-CNO	0.123288	0.146781	0.14857	0.150813	0.123841	0.171994	0.154739	0.225647	0.241777	0.185478	0.206246	0.287028	0.270936	0.294413
Panel h
		Control							NEB-ABLATE
	Spontaneous	0.498	0	0.1	0	0	1	0.05	0	0.1998	0	0	0.1	0.3	0.1
	Compress	6	0	4.5	1.999	4.5	4.5	6	0	0	1.2	0	0	1.5	0
	Low Suction	9	2.4	9	3	3	6	6	0	0	0	0	0	0	0
	High Suction	9	4	12	3	9	6	3	3	0	0	0	0	0	0
Panel i
	Control	NEB-ABLATE
	1	0
	0.4	0
	0.4	0
	1	0
	0.4	0
	0.2	0
	0	0.4
	0	0.2
	0	0
	0	0
	0.4	0
	0.8	0
	0.6
	0.4
Panel j
	Normalized Volume	Control									NEB-ABLATE									Vagal-del-Piezo1/2
	0	1	1	1	1	1	1	1	1	1	1	1	1	1	1	1	1			1	1	1
	0.2	0.880734	0.783019	0.903409	0.956897	0.883929	0.906504	0.858736	0.856061	0.94362	0.985981	0.925373	0.933824	0.902041	0.89243	0.828	0.946128			1.00826	0.985765	1
	0.4	0.587156	0.584906	0.772727	0.87931	0.78125	0.800813	0.66171	0.75	0.816024	0.82243	0.787313	0.830882	0.808163	0.868526	0.588	0.824916			0.966942	0.975089	0.96882
	0.6	0.550459	0.198113	0.568182	0.801724	0	0.621951	0.587361	0.659091	0.637982	0.579439	0.589552	0.694853	0.746939	0.653386	0.024	0.612795			0.909091	0.900356	0.910065
	0.8	0.385321	0.084906	0.460227	0.719828	0	0.243902	0.312268	0	0.534125	0.056075	0.201493	0.507353	0.665306	0.334661	0	0.30303			0.876033	0.850534	0.88055
	1	0.165138	0	0.181818	0.284483	0	0	0.022305	0	0.124629	0	0	0.375	0.269388	0	0	0.060606			0.814876	0.871886	0.84266
