# Supplementary material for: A vagal reflex evoked by airway closure
Source: Nature. 2024 Mar 6;627(8005):830–8. doi: 10.1038/s41586-024-07144-2 (PMC10972749; doi:10.1038/s41586-024-07144-2)
Supplement: Supplementary file 9 — Source Data Fig. 5 [file 41586_2024_7144_MOESM9_ESM.xlsx]

## Sheet: Sheet1
Figure 5
Panel e
	Control	NEB-del-Piezo2	Vagal-del-Piezo2	Vagal-del-Piezo1/2
	4.5	0	6	4.8
	0	0	6	3
	3.99	0	3.6	3.3
	6	1.2	7.2
	4.5		6
	6		6
	7.5
Panel f
	Control	NEB-del-Piezo2	Vagal-del-Piezo2
	4	0	8
	4	0	8
	8	0	4
	8		6
	3		12
	9		9
	6
	6
	3
Panel g
	Control																				NEB-del-Piezo2															NEB-ABLATE
Suction	177	147	161	201	105	108	83	101	84	95	5	31	24	63	57	40	21	25	42	35	-11	-6	-5	-14	8	-17	-67	-30	-3	7	-50	-20	-21	-18	-1	-10	2	-6	-7	-6	-4	-6	-16	-6	-19	7	-3	-2	-20
Inflation	241	285.9	185	141.5	168.9	151.1	197.9	193.2	215.7	103	242	250									93.2	114.9	118	94.8	105.1	105	140.2	150.3	160.4							103	174	172	101	120	121	45	90	128	75	156	190
[truncated: 6 more columns]
