# Supplementary material for: A vagal reflex evoked by airway closure
Source: Nature. 2024 Mar 6;627(8005):830–8. doi: 10.1038/s41586-024-07144-2 (PMC10972749; doi:10.1038/s41586-024-07144-2)
Supplement: Supplementary file 10 — Source Data Extended Data Fig. 1 [file 41586_2024_7144_MOESM10_ESM.xlsx]

## Sheet: Sheet1
Extended Data Figure 1
Panel b
	Diaphragm EMG	Intercostal EMG	Esophageal Pressure
	207	73	117
	46	39	121
	-10	6	84
	28	33	87
	39	65	-24
	139	203	48
	101	175	60
	70	158	76
	103	123	-7
	124	145	73
	190	266	94
	80	75	24
Panel c
		Compress				Spontaneous (-)
	Isoflurane	0	0.6	0	0	0.7692	0	0.04545	0
	Urethane	3.99	4.5	1.999	6	0.28	0.06	0	0.099
Panel e
	Quasi-static compliance				Dynamic compliance				Inspiratory Capacity				Airway Resistance
	Pre	Stim	Post		Pre	Stim	Post		Pre	Stim	Post		Pre	Stim	Post
	0.00250843	0.00173118	0.0024508		0.001233	0.000706	0.001217		0.029288	0.025315	0.028287		0.0100007	0.00614655	0.00953806
	0.00237136	0.00205114	0.00253958		0.001225	0.00091	0.001361		0.028903	0.027581	0.029112		0.011523	0.014163	0.0108441
	0.00247877	0.00203488	0.00251201		0.001251	0.000857	0.001276		0.028705	0.027518	0.028222		0.011891	0.012113	0.0101903
	0.00219736	0.00171678	0.0024737		0.001142	0.000829	0.001312		0.027286	0.024398	0.02774		0.0142553	0.0147237	0.0135138
	0.00263676	0.00178539	0.00288618		0.001402	0.000782	0.001688		0.029458	0.024684	0.031133		0.0173126	0.0188606	0.0145668
Panel f
	Breaths per min (BPM)										Tracheal Pressure
		Compress				Post						Compress				Post
	Isoflurane	-0.5978	-0.68951	-0.41106	-0.11718	-0.02115	0.031158	-0.42993	-0.02167		Isoflurane	-0.37	-0.39	-0.4	-0.32	0.19	0.14	0.07	0.09
	Urethane	-0.43156	-0.60466	-0.44119	0.076303	-0.11479	-0.26729	-0.2946	-0.00809		Urethane	-0.49	-0.33	-0.19	-0.58	0.07	0.11	0.17	0.08
Panel h
	Pre			Compress			Post
	96	89	93.6667	95.6667	88.3333	90	94.6667	88.3333	94
