# Supplementary material for: A vagal reflex evoked by airway closure
Source: Nature. 2024 Mar 6;627(8005):830–8. doi: 10.1038/s41586-024-07144-2 (PMC10972749; doi:10.1038/s41586-024-07144-2)
Supplement: Supplementary file 11 — Source Data Extended Data Fig. 2 [file 41586_2024_7144_MOESM11_ESM.xlsx]

## Sheet: Sheet1
Extended Data Fig. 2
Panel a
	Compress	Inflation	Multi
	6.11	5.56	1.11
	6.42	5.35	3.21
	8.56	6.95	2.67
	8.33	5.13	2.56
	5.61	3.74	2.8
	11.11	5.56	1.01
	3.82	2.78	2.43
