# Supplementary material for: A vagal reflex evoked by airway closure
Source: Nature. 2024 Mar 6;627(8005):830–8. doi: 10.1038/s41586-024-07144-2 (PMC10972749; doi:10.1038/s41586-024-07144-2)
Supplement: Supplementary file 12 — Source Data Extended Data Fig. 3 [file 41586_2024_7144_MOESM12_ESM.xlsx]

## Sheet: Sheet1
Extended Data Fig. 3
Panel b
	P2RY1	PVALB
	31.98	0
	25.98	0
	21	0
	39.96	0
	31.8	0
Panel d
		VGLUT2					PVALB					CRHR2					NPY2R
	Ganglia	1	2	1	0.33	2.3	1	2.66	1.66	2		0	0	0			0	0	0
	Distal Trunk	1	1	1	0	2	1	0	1.33	1.33		0	0	0			0	0	0
	Ganglia (Post-cut)	0	1	1	0.33	1	1	1.33	1.66	1
Panel e
	Control	PVALB	OLFR78
	0	6	4
	0	15.96	8
	0	6	10
	0	9.96
		6
