# Supplementary material for: A vagal reflex evoked by airway closure
Source: Nature. 2024 Mar 6;627(8005):830–8. doi: 10.1038/s41586-024-07144-2 (PMC10972749; doi:10.1038/s41586-024-07144-2)
Supplement: Supplementary file 13 — Source Data Extended Data Fig. 4 [file 41586_2024_7144_MOESM13_ESM.xlsx]

## Sheet: Sheet1
Extended Data Figure 4
Panel a
	Control	PVALB-Vagal-Ablate
	23	4
	20	6.33
	23	5
	22
	20
Panel b
	Control	P2RY1-Vagal-Ablate
	80	11.5
	52.5	8
	61.5	9.2
	67.6667	15.6667
		25.5
		16.3333
Panel c
		Control						P2RY1-Vagal-Ablate
	Spontaneous (-)	0	0.079	0	0			0	0.079	0	0	0	0
	Compress	0	3.9999	1.9999	4.5			1.9999	0	0	0	0	0
Panel d
	Tidal Volume			Minute Volume			Breaths per min
	Control	PVALB-Vagal-Ablate		Control	PVALB-Vagal-Ablate		Control	PVALB-Vagal-Ablate
	0.007446	0.008863		2.22327	2.21547		302.829	256.085
	0.008617	0.00857		1.93112	2.31266		223.85	276.953
	0.008686	0.00998		2.33971	2.20149		275.836	228.134
	0.008077	0.005617		2.37094	1.27841		302.614	229.748
	0.008666	0.009273		1.94751	2.1485		228.929	236.78
	0.007191	0.008455		1.46737	2.46105		206.679	301.159
	0.006926	0.008504		1.37213	2.29462		198.055	275.442
	0.007712			1.89893			251.318
	0.009224			1.91729			209.424
	0.009142			2.37374			265.259
Panel e
	Control	PVALB-Vagal-Ablate
	0.4	0
	0.8	0
	0.8	0
	0.2	0
	0.2	0
	0
Panel f
		Control					PVALB-Vagal-Ablate
	Spontaneous (-)	0.071269	0.103795	0.096414	0.10763	0.060107	0.090568	0.115807	0.054492
	Low Suction	0.092087	1.28751	0.607212	0.280382	0.116667	0.022334	0.418004	0.175223
	High Suction	1.03818	2.74771	0.85	2.38221	0.219444	0.179167	0.616714	0.58168
Panel g
	Control		PVALB-Vagal-Ablate		Vagal-del-Piezo2
Inflation	-	+	-	+	-	+
	102	21	78	14	97	84
	95	22	97	0	122	87
	118	0	125	0	81	103
	78	0
	106	0
Panel h
		Vagal Cre	Vagal (Non-Cre)	No vagal fiber
	P2RY1	0.555556	0.037037	0.407407
	PVALB	0.6	0	0.4
	NPY2R	0.0454545	0.545455	0.409091
	MC4R	0	0.47619	0.52381
	GABRA1	0	0.592593	0.407407
	CRHR2	0	0.611111	0.388889
	GPR65	0	0.642857	0.357143
