# Supplementary material for: A vagal reflex evoked by airway closure
Source: Nature. 2024 Mar 6;627(8005):830–8. doi: 10.1038/s41586-024-07144-2 (PMC10972749; doi:10.1038/s41586-024-07144-2)
Supplement: Supplementary file 14 — Source Data Extended Data Fig. 5 [file 41586_2024_7144_MOESM14_ESM.xlsx]

## Sheet: Sheet1
Extended Data Figure 5
Panel b
	Ascl1-CreER	Control	Nkx2.1-Flpo;Ascl1-CreER;Inter-hM3Dq	Nkx2.1-Flpo;Piezo2-cre;Inter-hM3Dq
	337	3	153	0
	287	1	142	0
	162	1	229	2
				3
