# Supplementary material for: A vagal reflex evoked by airway closure
Source: Nature. 2024 Mar 6;627(8005):830–8. doi: 10.1038/s41586-024-07144-2 (PMC10972749; doi:10.1038/s41586-024-07144-2)
Supplement: Supplementary file 15 — Source Data Extended Data Fig. 6 [file 41586_2024_7144_MOESM15_ESM.xlsx]

## Sheet: Sheet1
Extended Data Figure 6
Panel a
	% of KCl	0.236302	0.743568	0.666819	0.506536	0.974884	1.1369	0.434956	0.570319	1.04248	0.527576	0.669869	1.07631	0.783657	0.729116	0.666033	0.072427	0.212722	0.159559	0.215163	0.105578	0.160292	0.075629	0.017247	0.462863	0.156612	1.56138	1.48278	1.36763	0.978907	0.131584	0.349351	1.35611	1.43548	1.50866	0.340476	1.26285	0.838628
Panel b
	Breaths per min
		Pre-CNO								Post-CNO
	Control	230.055	225.333	210.536	231.57	217.45	227.38	218.311	222.804	211.678	218.494	213.035	221.31	232.725	224.087	221.286	220.661
	NEB-Gq-DREADD	226.04	222.03	219.623	220.98	245.488	244.878			198.568	243.658	233.684	241.833	215.045	225.488
	Minute volume
		Pre-CNO								Post-CNO
	Control	1.49673	1.6069	1.93433	1.98594	1.76324	2.2822	1.86477	1.87006	1.55943	1.74795	1.79832	1.65704	1.67061	2.15054	1.98652	2.22615
	NEB-Gq-DREADD	1.91944	1.89563	1.66143	2.17192	2.22928	2.75441			2.07643	1.9512	1.87488	2.90535	2.54652	2.58263
	Tidal volume
		Pre-CNO								Post-CNO
	Control	0.006551	0.007244	0.009407	0.00874	0.008153	0.009995	0.008595	0.008446	0.007417	0.008083	0.008526	0.007557	0.007228	0.009649	0.009003	0.01026
	NEB-Gq-DREADD	0.008633	0.008753	0.007587	0.009906	0.009088	0.011608			0.010579	0.00813	0.008078	0.012108	0.011967	0.01144
Panel d
		Baseline												CNO
	Control	0.6	0.55	0.65	0.6	0.55	0.65	0.45	0.5					0.6	0.5	0.55	0.6	0.5	0.55	0.35	0.4
	Ascl1-CreER; Nkx2-1-Flpo; Inter-hM3Dq	0.4	0.6	0.45	0.55	0.45	0.5	0.45	0.45	0.55	0.5	0.45		0.9	1.3	1.1	0.9	1.05	1.05	0.9	1.3	1.1	0.9	1.05
Panel e
	Breaths per min
		Baseline												CNO
	Control	195.759	252.538	218.767	270.031	212.501	198.829	227.025	187.359					243.578	221.187	216.955	275.666	193.597	196.375	235.295	197.637
	Ascl1-CreER; Nkx2-1-Flpo; Inter-hM3Dq	196.509	213.404	205.695	259.238	155.13	239.131	164.968	138.366	175.871	280.069	263.692		165.607	193.322	185.566	204.225	190.779	187.759	160.669	162.313	180.72	196.577	197.29
	Minute volume
		Baseline												CNO
	Control	2.54535	2.50504	2.49304	2.72431	2.2343	1.3054	1.63065	1.70821					3.07797	2.1049	2.36988	2.71336	2.07551	1.28067	1.48009	1.59381
	Ascl1-CreER; Nkx2-1-Flpo; Inter-hM3Dq	2.10863	2.19978	2.0739	2.31783	1.37694	1.90939	1.46747	1.32098	1.68471	1.99143	2.08088		1.88435	2.07542	2.00769	2.15335	1.51235	2.05447	1.56399	1.74918	1.82175	2.03036	1.66009
	Tidal volume
		Baseline												CNO
	Control	0.013153	0.010274	0.011597	0.010382	0.01081	0.006694	0.007484	0.00933					0.012964	0.009732	0.011163	0.010229	0.01092	0.006616	0.006565	0.008274
	Ascl1-CreER; Nkx2-1-Flpo; Inter-hM3Dq	0.010932	0.010616	0.010141	0.009447	0.009056	0.008507	0.009053	0.009667	0.009846	0.007381	0.008142		0.011548	0.010931	0.010929	0.011028	0.008142	0.011193	0.009881	0.011166	0.010191	0.010745	0.008586
Panel g
	Tidal Volume
		Baseline									Post-CNO
	Pre-reflex	0.16	0.142	0.152	0.0875	0.1075	0.108	0.128	0.1225	0.115	0.175	0.138	0.142	0.106667	0.114	0.0925	0.2625	0.246	0.265
	Reflex	0.62	0.66	0.62	0.44	0.43	0.41	0.67	0.33	0.68	0.53	0.51	0.56	0.39	0.41	0.31	0.46	0.83	0.8
	Post-reflex	0.134	0.174	0.14	0.098	0.108	0.1	0.13	0.134	0.12	0.176	0.1525	0.128	0.1	0.102	0.1	0.126	0.215	0.2675
	Ti
		Baseline									Post-CNO
	Pre-reflex	95	87	71.8	92.5	64.75	90.2	111	85.75	105.75	74	74.2	65.4	70	70.8	67	80	72.2	75.5
	Reflex	161	187	116	161	170	145	124	124	150	126	137	137	151	137	87	76	135	128
	Post-reflex	86	62.4	48.4	86	73	50	86.6	112.2	79.75	51.4	53.25	72.2	63.6	68.2	65.4	52	68.5	64.25
	Te
		Baseline									Post-CNO
	Pre-reflex	182.6	164.2	124.8	170.25	236.5	175.2	166.8	180	205	251.75	204.6	175.4	191.667	212	206	139	220	204
	Reflex	845	196	298	342	289	248	455	391	445	269	186	430	329	375	46	725	557	396
	Post-reflex	419.4	182.4	72.4	339.4	245	130.25	458	327.8	561.75	88.6	128.25	251.8	174.4	232	250	269.8	300.5	277
	PIF
		Baseline									Post-CNO
	Pre-reflex	2.83	2.512	3.192	1.5175	2.76	2.08	1.792	2.065	1.775	3.67	2.98	3.422	2.45667	2.672	2.365	5.1725	5.418	5.775
	Reflex	6.54	6.62	7.79	5.63	4.38	5.11	10.57	7.49	8.99	7.24	6.94	7.33	5.85	5.16	6.12	10.38	9.67	10.11
	Post-reflex	2.54	4.672	4.738	1.98	2.584	3.2575	2.482	1.912	2.695	5.644	4.73	3.034	2.642	2.658	2.506	3.18	5.23	6.7725
	PEF
		Baseline									Post-CNO
	Pre-reflex	1.436	1.726	1.732	0.8625	1.1075	0.922	1.706	1.0375	1.145	2.1725	1.652	1.616	1.11333	1.372	1.24	3.5925	3.724	4.24
	Reflex	6.34	4.76	5.44	5.11	5.31	4.63	7.77	4.4	7.67	6.82	6.86	6.59	4.9	4.76	6.29	11.25	13.08	12.58
	Post-reflex	1.178	1.568	2.88	0.984	0.892	1.4625	1.332	1.122	1.295	2.48	1.8125	1.704	1.548	1.468	1.612	2.344	3.4375	5.635
