# Supplementary material for: A vagal reflex evoked by airway closure
Source: Nature. 2024 Mar 6;627(8005):830–8. doi: 10.1038/s41586-024-07144-2 (PMC10972749; doi:10.1038/s41586-024-07144-2)
Supplement: Supplementary file 16 — Source Data Extended Data Fig. 7 [file 41586_2024_7144_MOESM16_ESM.xlsx]

## Sheet: Sheet1
Extended Data Figure 7
Panel a
		Control							NEB-Gq-DREADD
	Baseline	0	0	0	0	0	0		0	0	0	0	0
	+CNO	0.066667	0.133333	0	0	0	0.066667		2.4	1.26667	1.4	1.7	1.9
	Cut 1								2.6	1.2	0.8	1	1.5
	Cut 2								3	0.6	0.8	1	1.5
	Cut 3								2.6	0.6	0.8	1	2
	Cut 4								0	0	0	0	0
Panel c
	Active
		Control														NEB-Gq-DREADD
	Pre-CNO	0.464	42.639	12.176	113.619	0	24.624	175.105	317.806	172.817	3.984	46.864	0	42.016	0	10.704	0.464	7.725	32.336	3.136	14.48	32.128
	Post-CNO	12.976	25.038	0.735	113.215	4.784	16.848	77.647	35.264	30.096	13.36	69.919	4.4	6.848	17.472	11.92	26.447	10.815	13.232	38.448	0	43.888
	Grooming
		Control														NEB-Gq-DREADD
	Pre-CNO	107.696	189.856	149.583	54.207	0.928	2.464	105.056	123.376	294.24	0	15.344	0	499.119	0	108.609	0	194.272	34	0	126.784	61.616
	Post-CNO	337.456	222.191	562.735	327.538	95.294	125.856	165.169	412.594	375.123	88.752	100.656	249.662	170.783	475.024	24.48	90.624	311.649	44.8	55.248	49.056	334.96
	Sniffing
		Control														NEB-Gq-DREADD
	Pre-CNO	5.392	54.912	32.943	153.137	8.576	99.76	264.895	370.542	187.969	0.928	60.624	0	31.84	0	2.337	0	6.242	50.881	0	5.6	43.344
	Post-CNO	22.466	25.183	5.199	109.904	29.151	19.44	99.2	74.291	94.691	11.504	86.705	16.416	5.904	25.856	15.472	9.038	18.303	26.544	77.184	2.992	73.632
	Hunching
		Control														NEB-Gq-DREADD
	Pre-CNO	0	0	0	0	0	0	0	0	0	0	0	0	0	0	0	0	0	0	0	0	0
	Post-CNO	0	0	0	0	0	276.447	0	0	0	0	0	0	0	0	568.718	344.831	395.583	572.833	0	456.528	0
