# Supplementary material for: A vagal reflex evoked by airway closure
Source: Nature. 2024 Mar 6;627(8005):830–8. doi: 10.1038/s41586-024-07144-2 (PMC10972749; doi:10.1038/s41586-024-07144-2)
Supplement: Supplementary file 17 — Source Data Extended Data Fig. 8 [file 41586_2024_7144_MOESM17_ESM.xlsx]

## Sheet: Sheet1
Extended Data Figure 8
Panel a
	Control	NEB-ABLATE
	26	26
	26	27
	29	28
	29	27
	17	25
	24	25
	26	24
	26	24
	22	23
Panel b
	Sigh/gasp			Minute Volume			Tidal Volume			Breaths per min
	Control	NEB-ABLATE		Control	NEB-ABLATE		Control	NEB-ABLATE		Control	NEB-ABLATE
	0.5	0.4		2.27676	2.42823		0.009122	0.009798		254.785	253.629
	0.5	0.4		2.10554	2.19178		0.00901	0.010132		240.202	220.676
	0.65	0.3		1.62877	1.75628		0.00685	0.006535		243.78	268.155
	0.55	0.4		2.0878	1.84343		0.008013	0.008995		261.534	203.682
	0.4	0.3		1.23257	1.82796		0.005705	0.007546		220.168	241.111
	0.7	0.3		1.35864	1.22598		0.005711	0.006548		237.478	190.596
	0.4	0.3		3.01377	1.59003		0.011202	0.006851		263.191	232.676
	0.7	0.4		1.91076	1.52898		0.007604	0.008298		325.89	327.371
		0.4			1.75549			0.008687			332.002
Panel c
	Lung Compliance (Quasi-Static)			Lung Compliance (Dynamic)			Lung Airway Resistance			Inspiratory Capacity			Force Expired Volume
	Control	NEB-ABLATE		Control	NEB-ABLATE		Control	NEB-ABLATE		Control	NEB-ABLATE		Control	NEB-ABLATE
	0.00168532	0.00198406		1.05641	1.25777		0.0423553	0.0269015		0.0197091	0.0218383		0.0229	0.026567
	0.00197024	0.00123401		1.21281	0.805018		0.0242157	0.0602677		0.0240317	0.014726		0.02647	0.016291
	0.00204833	0.00127954		1.32976	0.782847		0.0199624	0.0597327		0.0240565	0.0148653		0.02796	0.016777
	0.00268796	0.0017762		1.86673	1.12441		0.0325714	0.0325065		0.0291382	0.0199903		0.034137	0.023817
	0.00261521	0.00203004		1.67149	1.41018		0.0217489	0.0278508		0.0303313	0.0224972		0.036897	0.030436
	0.00144947	0.00158592		0.93358	1.07876		0.0214789	0.0280919		0.0183483	0.0181322		0.023505	0.022774
	0.00223094	0.00105466		1.76219	0.701811			0.0284793		0.0245907	0.012712		0.03162	0.015829
		0.00146769			0.952816			0.036935			0.0177375			0.020847
Panel d
	During Compression					Post-Compression
	Tracheal Pressure		Breaths per min			Tracheal Pressure		Breaths per min
	Control	NEB-ABLATE	Control	NEB-ABLATE		Control	NEB-ABLATE	Control	NEB-ABLATE
	-0.49	-0.60771	-0.43	-0.31		0.07	-0.02	-0.11479	0.013911
	-0.33	-0.7108	-0.6	-0.34		0.11	-0.08	-0.26729	-0.02808
	0.13	-0.55686	-0.44	-0.28		0.22	-0.01	-0.2946	0.005263
	-0.19	-0.5606	-0.45	-0.43		0.17	0.07	-0.20685	-0.16526
	-0.58	-0.69359	0.08	-0.08		0.08	0.06	-0.00809	0.048348
		-0.50719		-0.54			-0.07		-0.21053
