# Supplementary material for: A vagal reflex evoked by airway closure
Source: Nature. 2024 Mar 6;627(8005):830–8. doi: 10.1038/s41586-024-07144-2 (PMC10972749; doi:10.1038/s41586-024-07144-2)
Supplement: Supplementary file 18 — Source Data Extended Data Fig. 9 [file 41586_2024_7144_MOESM18_ESM.xlsx]

## Sheet: Sheet1
Extended Data Figure 9
Single-cell transcriptome data are available at NCBI Gene Expression Omnibus as described in the Data Availability Statement
