# Supplementary material for: A vagal reflex evoked by airway closure
Source: Nature. 2024 Mar 6;627(8005):830–8. doi: 10.1038/s41586-024-07144-2 (PMC10972749; doi:10.1038/s41586-024-07144-2)
Supplement: Supplementary file 19 — Source Data Extended Data Fig. 10 [file 41586_2024_7144_MOESM19_ESM.xlsx]

## Sheet: Sheet1
Extended Data Figure 10
Panel b
	Total NEB Cells		Piezo2+ NEB Cells
	Control	NEB-del-Piezo2	Control	NEB-del-Piezo2
	12	3	15	13
	15	4	20	8
	20	3	20	15
	12	2	13	19
	17	3	20	15
	19	2	26	23
	6	3	13	9
	6	2	7	9
	17	3	17	21
	15	2	20	11
	12	1	13	16
	11	5	12	14
	11	2	15	11
	16	6	20	18
	7	3	14	10
	8		13
Panel c
	Control	NEB-del-Piezo2	Vagal-del-Piezo1/2
	1	0	1
	1	0.4	0.6
	0.4	0.4	0.2
	0.6	0.2
	0.2	0.2
	0.4	0
	0.4	0
	0.2	0
	0.4	0.4
		0.2
		0
Panel d
		Control									NEB-del-Piezo2
	Baseline	0.4	0.3	0.1	0.4	0.5					0.2	0.3	0.5	0.1	0.4	0.6	0.1	0.3	0.5
	Hypoxia	1.57143	2.28571	5.85714	3.28571	1.42857					6.14286	4.71429	3.14286	3	2	2.42857	2.28571	2	0.714286
	Hypercapnia	0.714286	0.571429	0.285714	0.285714	0.428571					0.142857	0.428571	0.142857	0.285714	0	0.571429	0.428571	0.428571	0.428571
Panel e
	Sighs/gasps				Breaths per min				Minute volume				Tidal Volume
	Control	NEB-del-Piezo2	Vagal-del-Piezo1/2		Control	NEB-del-Piezo2	Vagal-del-Piezo1/2		Control	NEB-del-Piezo2	Vagal-del-Piezo1/2		Control	NEB-del-Piezo2	Vagal-del-Piezo1/2
	0.366667	0.366667	0.3		187.464	198.382	155.867		1.39012	1.51005	1.25274		0.007555	0.007707	0.008303
	0.166667	0.2	0.333333		201.703	211.329	201.515		1.73741	1.72998	1.4594		0.00872	0.008349	0.007567
	0.466667	0.2	0.35		159.697	234.369	224.633		1.60022	1.85073	2.22482		0.010162	0.008184	0.010048
	0.366667	0.1	0.45		191.235	204.672	217.797		1.52178	1.62418	2.22547		0.007988	0.008035	0.010738
	0.35	0.233333	0.5		142.849	209.815	203.103		0.815487	1.49758	1.74051		0.005683	0.00724	0.008825
	0.3	0.4	0.7		181.886	203.531	202.218		1.24158	1.36275	2.15993		0.006905	0.006736	0.011373
	0.4	0.2			127.324	222.552			0.657658	1.44765			0.005217	0.006716
	0.3	0.15			192.872	157.803			1.1602	0.777284			0.00598	0.005089
	0.4	0.2			196.256	197.444			1.59474	1.03398			0.008139	0.005198
	0.25	0.2			260.632	192.58			1.98554	0.94242			0.007812	0.004869
	0.3	0.25			257.299	188.56			2.67706	0.866646			0.010479	0.004645
	0.5				208.732				1.63183				0.007775
	0.45				208.093				1.6536				0.007996
	0.4				224.105				1.98065				0.00894
Panel f
	Cst			Rrs			FEV-0.1			IC
	Control	NEB-del-Piezo2		Control	NEB-del-Piezo2		Control	NEB-del-Piezo2		Control	NEB-del-Piezo2
	0.002731	0.002528		0.015794	0.021775		0.035165	0.031973		0.02888	0.026211
	0.002646	0.002476		0.0213596	0.0187178		0.034479	0.03265		0.028412	0.026864
	0.002338	0.002334		0.0188184	0.0232649		0.031747	0.03025		0.026001	0.025468
	0.002686	0.002222		0.0171615	0.0222838		0.036308	0.028108		0.029347	0.023949
		0.002243			0.0277361			0.028243			0.024397
		0.002394			0.0276128			0.032773			0.02743
	Cst			Rrs			FEV-0.1			IC
	Control	Vagal-del-Piezo1/2		Control	Vagal-del-Piezo1/2		Control	Vagal-del-Piezo1/2		Control	Vagal-del-Piezo1/2
	0.00329961	0.00461298		0.0266578	0.0171734		0.0416824	0.0558799		0.0344983	0.0491936
	0.00360556	0.00389033		0.031875	0.0245041		0.0417928	0.049429		0.0380523	0.0428703
	0.00302268	0.00465893		0.0291518	0.0172681		0.03616	0.0575746		0.0308822	0.0472307
	0.00347095			0.026186			0.0418767			0.0358025
	0.00345376			0.0263807			0.04042			0.0373933
